# Supplementary material for: Single-Cell Proteomics Analysis of Recurrent Low-Grade Serous Ovarian Carcinoma and Associated Brain Metastases
Source: Front Oncol. 2022 May 25;12:903806. doi: 10.3389/fonc.2022.903806 (PMC9174542; doi:10.3389/fonc.2022.903806)
Supplement: Supplementary file 1 [file Table_1.xlsx]

## Sheet: Sheet1
Protein	Protein Name	Antibody Name	Clone/Cat.No
53BP1	Tumor suppressor p53-binding protein 1	Anti-53BP1 antibody	[EPR2172(2)]
B7-H4	B7 homolog 4 protein	Anti-B7H4 antibody	[EPR20236]
BCL-2	B-cell lymphoma 2	Recombinant Anti-Bcl-2 antibody	[EPR17509]
BCL-xL	B-cell lymphoma-extra large	Recombinant Anti-Bcl-XL antibody	[EPR16642]
CCNB1	Cyclin B1	Anti-Cyclin B1 antibody	[Y106]
CCND1	Cyclin D1	Anti-Cyclin D1 antibody	[EPR2241]
CCNE	Cyclin E	Cyclin E Antibody	50-9714-80 (Life Technologies)
CD20	B-lymphocyte antigen CD20	Anti-CD20 antibody	[EP459Y]
CD31	Cluster of differentiation 31	CD31 (PECAM-1)	[89C2]
CD4	Cluster of differentiation 4	Anti-CD4 antibody	[EPR6855]
CD44	Cell Surface Glycoprotein CD44	Anti-CD44 antibody	[EPR1013Y]
CD45	Protein Tyrosine Phosphatase Receptor Type C	Recombinant Anti-CD45 antibody	[EP322Y]
CD68	Macrosialin	Purified anti-CD68 Antibody	[KP1]
CD8	Cluster of differentiation 8	Anti-Hu CD8a [AMC908]	[AMC908]
CKs*	Cytokeratin 19	Purified anti-Cytokeratin 19 Antibody	628502 (Biolegend)
	Keratin 5	Keratin 5 Polyclonal Antibody	905501 (Biolegend)
	Cytokeratin 7	Anti-Cytokeratin 7 antibody	[EPR1619Y]
	Cytokeratin 8	Anti-Cytokeratin 8 antibody	[EP1628Y]
E-Cadherin	E-Cadherin	E-Cadherin Antibody	[4A2]
ERa	Estrogen Receptor alpha	Anti-Estrogen Receptor alpha antibody	[EPR4097]
Fibronectin	Fibronectin	Anti-Fibronectin antibody	[F1]
FOXP3	Forkhead Box P3	Purified anti-human FOXP3 Antibody	[206D]
GATA3	GATA-binding factor 3	GATA-3	[D13C9]
H3K27me3	Tri-Methyl-Histone H3 (Lys27)	Tri-Methyl-Histone H3 (Lys27)	[C36B11]
HLA-DR	Major Histocompatibility Complex, Class II, DR Alpha	Recombinant Anti-HLA-DR antibody	[HLA-Pan/2967R]
HSP90	Heat shock protein 90	Anti-Hsp90 alpha antibody	ab2928 (Abcam)
Ki67	Proliferation Marker Protein Ki-67	Ki67/MKI67 Antibody	NB110 (Novus Biologicals)
N-cadherin	N-cadherin	N-cadherin Polyclonal Antibody	bs-1172R (Bioss)
p16	Cyclin-dependent kinase inhibitor 2A	Recombinant Anti-CDKN2A/p16INK4a antibody - C-terminal	[EPR1473]
p75	Low affinity neurotrophin p75 receptor	Recombinant Anti-p75 NGF Receptor antibody	[EP1039Y]
pAKT	Phospho-protein kinase B	AKT1 [p Ser473] Antibody	[104A282]
pATM	Phospho-ataxia telangiectasia mutated	Anti-ATM (phospho S1981) antibody	[EP1890Y]
pATR	Phospho-ataxia telangiectasia and Rad3 related	Anti-ATR (phospho S428) antibody	[EPR2184]
PCNA	Proliferating cell nuclear antigen	PCNA Mouse mAb	[PC10]
PD-1	Programmed cell death 1	Anti-PD1 antibody	[EPR4877(2)]
pERK1/2	Phospho-Mitogen-activated protein kinase 1/2	Human/Mouse/Rat Phospho-ERK1(T202/Y204)/ERK2 (T185/Y187)	AF1018 (R&D)
pHH3	Phospho-Histone H3	Phospho-Histone H3(Ser10) XP Rabbit mAb	[D2C8]
pp38	Phospho-p38 MAP Kinase	CST - Phospho-p38 MAPK (Thr180/Tyr182)	[D3F9]
PRg	Progesterone Receptor	Anti-Progesterone Receptor antibody	[YR85]
pS6	Phospho-ribosomal protein s6	Phospho-S6 Ribosomal Protein (Ser235/236) XP Rabbit mAb	[D57.2.2E]
SLFN11	Schlafen family member 11	SLFN11 Rabbit mAb	[D8W1B]
Sting	Stimulator of interferon genes	Anti-TMEM173 antibody	[EPR13130]
TP53	Tumor protein p53	p53 Polyclonal Antibody	[FL-393]
Vimentin	Vimentin	Vimentin XP Rabbit mAb	[D21H3]
*CKs is a mix of 4 anti-cytokeratin antibodies
